# Supplementary material for: Clinical characteristics of colonization of the amniotic cavity in women with preterm prelabor rupture of membranes, a retrospective study
Source: Sci Rep. 2022 Mar 24;12:5062. doi: 10.1038/s41598-022-09042-x (PMC8948248; doi:10.1038/s41598-022-09042-x)
Supplement: Supplementary file 1 — Supplementary Information. [file 41598_2022_9042_MOESM1_ESM.xls]

## Sheet: Sheet1
numerical order	intra-amniotic inflammation (Yes=1, No=1)	microbial invasion of the amniotic cavity (Yes=1, No=1)	groups: 1 intra-amniotic infection, 2 sterile intra-amniotic inflammation, 3 colonization, 4 negative amniotic fluid	IL-6 concentrations in amniotic fluid (pg/mL)	latency from PPROM to AMC (hours)	latency from AMC to delivery (hours)	maternal age (years)	Gestational age at sampling (days)	gestational age at delivery(days)	HCA (Yes=1, No=1)	Funisitis (Yes=1, No=1)	amnion (Yes=1, No=1)	BMI	CRP at admission (mg/L)	WBC at admission	primiparity (Yes=1, No=1)	spont. delivery	C-sectio	forceps/VEX	weight	Apgar 5 < 7	apgar 10 < 7	compound morbidity (N=0, Y=1)
1	0	1	3	2095	14	65	23	217	220	1	1	1	20.6	4.3	11.5	1	1	0	0	1660	0	0	1
1	1	1	1	3560	15	17	33	248	248	1	0	0	21	3.3	7.8	1	1	0	0	2220	0	0	0
1	0	0	4	900.2	13	51	40	235	237	1	0	1	21.2	5.1	11.1	0	1	0	0	1900	0	0	0
1	0	0	4	262.5	11	15	32	232	232	1	0	1	22.4	1.2	17.1	1	1	0	0	1960	0	0	0
1	0	0	4	544.3	5	7	32	235	235	1	1	0	22.1	5.9	12.3	1	1	0	0	2170	0	0	0
1	1	1	1	3134	4	28	22	245	246	1	1	1	24	2.7	12.7	0	1	0	0	2590	0	0	0
1	0	0	4	419.6	3	284	35	247	259	1	0	1	22	1.8	9.6	0	1	0	0	2640	0	0	0
1	0	0	4	133.5	7	185	33	245	252	1	1	1	22.8	5.2	17.2	0	1	0	0	2550	0	0	0
1	1	1	1	21911	3	8	19	247	247	1	1	0	22.3	41.2	11.3	0	1	0	0	2300	0	0	0
1	0	0	4	1098	4	8	35	243	243	1	1	1	25.5	16.1	14.3	1	1	0	0	2060	0	0	0
1	0	0	4	1413	5	264	34	211	221	1	1	1	27.3	6.4	15.8	0	1	0	0	2200	0	0	1
1	0	0	4	310.6	2	66	27	249	252	1	0	0	24	4.1	10.9	0	1	0	0	3150	0	0	0
1	0	0	4	1073	8	71	23	237	239	1	1	0	24.3	3.5	28.44	1	1	0	0	2420	0	0	1
1	1	1	1	20368	44	166	31	168	172	1	1	0	29.8	4.6	9.9	1	1	0	0	520	1	1	0
1	0	0	4	292.7	5	22	29	233	234	1	0	0	26.1	5	15.3	1	1	0	0	2290	0	0	0
1	0	0	4	157.6	3	16	26	232	233	1	0	0	22.2	1.8	19.7	0	1	0	0	1680	0	0	1
1	0	0	4	199.7	2	85	27	241	244	1	1	0	41.5	11.3	12.3	1	1	0	0	2540	0	0	0
1	0	0	4	1110	6	53	26	242	244	1	0	0	20.2	2.7	11.2	1	1	0	0	2170	0	0	0
1	0	0	4	1416	4	120	40	231	236	1	0	0	27.3	2.3	16.1	0	1	0	0	1930	0	0	0
1	1	1	1	50000	1	44	30	199	201	1	1	1	21.8	53.5	10.4	0	1	0	0	1200	1	1	1
1	0	0	4	1471	3	35	40	218	220	1	0	1	21.5	4.2	13.7	1	1	0	0	1560	0	0	0
1	0	0	4	247.3	3	15	36	248	248	1	0	0	19.1	1	9.1	0	1	0	0	2540	0	0	0
1	0	0	4	321.7	5	27	37	243	244	1	0	0	26.3	16.4	8.6	0	1	0	0	2450	0	0	1
1	0	0	4	1167	4	190	31	241	249	1	0	1	23.1	6.3	12.1	1	1	0	0	1980	0	0	0
1	1	0	2	18738	2	16	27	209	209	1	0	1	25.7	37.8	17.1	1	1	0	0	1350	0	0	1
1	1	1	1	5931	2	60	24	216	218	1	0	1	20.8	2.8	20.7	1	1	0	0	1680	0	0	1
1	0	0	4	876.9	2	11	32	238	238	1	1	1	26.8	3.7	15.5	1	1	0	0	2340	0	0	0
1	0	0	4	1260	3	157	31	245	251	1	1	0	21	0.8	6.6	0	1	0	0	2750	0	0	0
1	0	1	3	157.9	1	135	38	214	221	1	1	1	24.4	2.1	10.8	0	1	0	0	1720	0	0	0
1	1	1	1	37880	3	33	44	249	250	1	1	1	27.5	27.6	13.4	0	1	0	0	2660	0	0	0
1	1	1	1	50000	3	113	25	195	200	1	1	1	27.5	4	15.8	1	1	0	0	1240	0	0	1
1	0	0	4	321.5	4	14	36	255	255	1	0	0	29.6	10.2	18.6	1	1	0	0	2530	0	0	0
1	1	1	1	50000	3	15	26	223	224	1	1	1	24.2	57	11.2	0	1	0	0	1920	0	0	1
1	0	1	3	1206	3	4	20	242	242	1	0	1	27.2	13.2	10	1	1	0	0	2890	0	0	1
1	0	0	4	1001	3	32	25	251	252	1	0	1	31.2	5.4	12.9	1	1	0	0	2600	0	0	0
1	0	1	3	2234	6	96	37	212	216	1	1	1	26.7	3.2	11.2	1	1	0	0	1740	0	0	1
1	1	0	2	3256	4	190	30	215	221	1	1	1	31.3	6.3	15.2	0	1	0	0	1930	0	0	1
1	0	0	4	2268	3	74	28	210	213	1	0	1	28.5	4.8	7.1	1	1	0	0	1670	0	0	1
1	0	1	3	763	8	83	20	251	254	1	0	0	21	6.7	12.3	1	1	0	0	2400	0	0	0
1	0	1	3	322	2	69	25	234	237	1	1	1	18	1.3	9.5	0	1	0	0	2020	0	0	0
1	0	0	4	478	6	22	30	245	245	1	1	0	19.6	2.1	13.4	1	1	0	0	2140	0	0	0
1	1	1	1	50000	8	80	25	182	185	1	1	1	18.8	33.5	17.6	0	1	0	0	660	0	0	1
1	0	0	4	1054	12	84	35	240	242	1	1	0	18.4	2	10.6	0	1	0	0	2110	0	0	1
1	0	0	4	1245	10	68	23	253	256	1	0	0	24	2.2	11.7	1	1	0	0	2830	0	0	0
1	0	1	3	329	7	101	32	241	245	1	1	1	33.5	6.4	10.9	1	1	0	0	2340	0	0	0
1	0	0	4	1325	3	7	32	219	219	1	0	0	20.2	1.5	11.9	1	1	0	0	1580	0	0	1
1	0	0	4	1484	4	7	28	238	238	1	1	0	25.7	19.8	10.1	1	1	0	0	1720	0	0	0
1	0	0	4	851	14	279	32	242	255	1	0	1	27.8	7.4	17.4	0	1	0	0	2350	0	0	0
1	0	0	4	363	6	135	27	236	242	1	0	0	31.6	7.6	12.7	0	1	0	0	2710	0	0	0
1	0	0	4	766	5	5	26	233	233	1	0	0	24.2	6.2	13.1	1	1	0	0	2170	0	0	1
1	0	0	4	2223	2	14	32	215	215	1	0	1	26.5	1	11.6	1	1	0	0	1680	0	0	1
1	0	0	4	1450	3	57	25	195	197	1	0	0	38	17.8	16	1	1	0	0	1110	1	0	1
1	0	0	4	1359	8	11	31	216	216	1	1	0	26.3	4.3	9.9	1	1	0	0	1420	0	0	1
1	0	0	4	243	10	153	36	238	244	1	1	1	28.8	7.3	19.3	0	1	0	0	2080	0	0	0
1	0	0	4	329	5	11	39	243	243	1	0	0	26.3	6.7	10.4	0	1	0	0	2610	0	0	0
1	0	0	4	743	3	78	44	246	249	1	0	0	20.7	5	9	0	1	0	0	2760	0	0	0
1	1	0	2	5045	3	53	19	248	250	1	0	1	16.4	7.5	11.4	0	1	0	0	2180	0	0	0
1	1	1	1	36049	2	60	24	206	209	1	1	1	22.9	19.2	16.4	1	1	0	0	1460	0	0	1
1	0	1	3	1006	3	82	36	242	245	1	1	0	19.6	1.3	10.9	0	1	0	0	2230	0	0	0
1	0	1	3	258	1	50	41	251	253	1	0	0	19.9	1.1	8.4	0	1	0	0	2310	0	0	0
1	0	0	4	1163	27	154	29	239	246	1	1	1	20.6	1	12.9	0	1	0	0	1790	0	0	0
1	0	0	4	1624	5	311	34	245	255	1	0	0	29.3	6.4	14.3	1	1	0	0	2840	0	0	0
1	0	0	4	1633	2	13	28	229	229	1	0	1	36.5	10.5	17.3	1	1	0	0	2480	0	0	1
1	0	0	4	815	15	27	37	250	251	1	0	0	26.1	7.5	15	1	1	0	0	2600	0	0	0
1	0	0	4	435	3	320	25	176	189	1	1	1	33.6	9.8	13.1	0	1	0	0	1150	0	0	1
1	1	1	1	50000	168	170	38	189	189	1	1	1	23.4	131	20.7	0	1	0	0	1050	0	0	1
1	0	0	4	2111	12	176	35	247	254	1	0	0	22.9	4	9.3	0	1	0	0	2370	0	0	0
1	0	0	4	552	5	9	36	252	252	1	0	0	23.6	4.2	9.8	1	1	0	0	2790	0	0	0
1	0	0	4	1237	4	17	31	238	238	1	0	0	22.1	0.7	19.3	1	1	0	0	2300	0	0	0
1	1	0	2	25822	12	97	41	226	230	1	1	0	19.4	34.9	13.99	1	1	0	0	1810	0	0	1
1	0	0	4	747	2	96	33	242	245	1	1	0	32.6	4.3	7.8	0	1	0	0	2580	0	0	0
1	0	0	4	346	14	45	24	248	249	1	1	0	38.1	19.8	15.7	1	1	0	0	2610	0	0	0
1	1	1	1	31478	3	920	20	183	222	1	0	0	25.9	21.9	19.4	1	1	0	0	1940	0	0	1
1	0	0	4	478	5	15	34	233	233	1	0	0	27.1	5.6	18.3	1	1	0	0	2620	0	0	1
1	0	0	4	2242	5	12	30	246	247	1	0	0	21	9.7	12.67	1	1	0	0	2620	0	0	0
1	0	0	4	1136	9	54	19	235	237	1	0	0	35.3	9	18	1	1	0	0	2000	0	0	0
1	0	1	3	856.7	20	64	20	241	242	1	0	0	29.7	12.5	14.84	0	1	0	0	2220	0	0	0
1	1	0	2	5547	128	142	29	210	211	1	1	1	23.7	6.5	15.2	0	1	0	0	1620	0	0	1
1	0	1	3	1425	14	130	27	221	226	1	1	1	19.1	7.1	14.1	0	1	0	0	1540	0	0	0
1	0	0	4	540.7	5	29	29	239	240	1	0	1	25.1	5	17.8	1	1	0	0	2520	0	0	0
1	0	0	4	1838	3	11	33	239	240	1	0	0	24.2	2	11.41	0	1	0	0	2660	0	0	0
1	1	1	1	12005	8	68	30	248	251	1	1	0	27	18.6	14.6	0	1	0	0	2220	0	0	0
1	0	0	4	233.6	6	8	24	226	227	1	0	0	23.6	7.4	15.6	1	1	0	0	2130	0	0	0
1	0	0	4	2344	4	51	26	229	232	1	0	0	36.3	6.1	10.34	1	1	0	0	2520	0	0	0
1	0	0	4	402.6	5	291	41	223	225	1	0	0	24.6	1.1	17.7	1	1	0	0	1680	0	0	0
1	1	1	1	50000	8	41	36	222	223	1	0	1	26.2	49.6	12.4	0	1	0	0	2430	0	0	0
1	0	0	4	317	552	1636	25	186	232	1	0	0	22.8	23	11.94	1	1	0	0	2570	0	0	1
1	0	0	4	1927	2	252	28	212	222	1	0	0	28.8	5.2	15.5	0	1	0	0	1450	0	0	0
1	0	1	3	1053	5	314	38	224	237	1	0	0	26.3	13.9	12.1	0	1	0	0	2570	0	0	0
1	0	0	4	196	3	8	33	243	243	1	0	1	30.3	4	9.96	0	1	0	0	2650	0	0	0
1	0	0	4	2583	6	313	28	236	249	1	1	0	24.6	4.8	7.9	0	1	0	0	2530	0	0	0
1	0	0	4	853	10	52	35	240	243	1	0	1	21.3	6.1	9.2	0	1	0	0	1920	0	0	0
1	0	0	4	943	3	403	32	212	229	1	0	0	24.7	3.7	11.04	1	1	0	0	1680	0	0	1
1	1	1	1	9783	21	196	36	168	173	1	1	1	38.2	15	9.6	1	1	0	0	570	1	1	1
1	1	1	1	15526	2	21	30	250	251	1	0	1	16.9	3.9	18.3	0	1	0	0	2510	0	0	0
1	0	0	4	1748	10	91	30	207	211	1	0	0	18.1	7.4	12.3	0	1	0	0	1450	0	0	0
1	0	0	4	203	2	156	32	244	251	1	0	0	23.9	13.7	11.3	1	1	0	0	2260	0	0	0
1	1	0	2	7121	5	14	33	235	235	1	0	1	20.1	12.6	11.8	0	1	0	0	2030	0	0	0
1	0	0	4	170.9	2	9	31	250	250	1	0	0	19.2	3.2	10	1	1	0	0	2570	0	0	0
1	0	0	4	370	4	185	24	243	250	1	1	0	21.8	3.3	16.2	0	1	0	0	2940	0	0	0
1	0	0	4	395	4	72	40	250	253	1	0	0	23.7	1.3	10.4	0	1	0	0	3070	0	0	0
1	0	0	4	1384	2	89	44	204	208	1	0	1	27.6	6.6	11.4	0	1	0	0	1210	1	1	1
1	1	1	1	24529	22	80	41	221	224	1	1	1	20	48.7	18.9	0	1	0	0	1650	0	0	0
1	0	0	4	272	1	6	27	251	251	1	0	0	27.5	5.1	15.1	1	1	0	0	2950	0	0	0
1	0	0	4	302	2	130	31	238	242	1	0	0	24.5	3.8	9.7	1	1	0	0	2880	0	0	0
1	0	0	4	2907	4	11	22	231	231	1	1	1	22.6	9.5	15.4	1	1	0	0	1760	0	0	0
1	0	0	4	2162	4	28	39	248	249	1	0	0	27.8	11.8	12.7	1	1	0	0	2560	0	0	0
1	1	1	1	12963	1	305	32	213	227	1	1	1	31	2.3	11.3	1	1	0	0	1940	0	0	1
1	0	1	3	381	18	161	37	232	239	1	1	1	19.5	2.5	9.2	0	1	0	0	1910	0	0	0
1	1	0	2	11101	21	125	20	231	236	1	1	1	17.3	1.5	22	0	1	0	0	1770	0	0	0
1	1	1	1	50000	12	32	38	216	218	1	1	1	24.1	24.9	16.2	1	1	0	0	1590	0	0	1
1	1	1	1	26339	3	70	37	231	234	1	1	1	31.6	9.3	10.7	0	1	0	0	2120	0	0	0
1	0	0	4	150	5	12	32	255	255	1	1	0	24.1	5.3	10.6	1	1	0	0	3150	0	0	0
1	0	0	4	2021	16	38	26	242	243	1	0	1	27.1	10.6	17.5	1	1	0	0	2740	0	0	1
1	1	0	2	19449	2	536	37	168	183	1	1	1	37.2	7.3	11.1	1	1	0	0	750	0	0	1
1	0	1	3	2707	4	115	41	231	236	1	1	1	26.1	1.5	14.7	0	1	0	0	2400	0	0	0
1	0	0	4	823	5	29	19	229	230	1	1	0	31.2	3.4	11.4	1	1	0	0	1930	0	0	0
1	1	1	1	3087	6	103	39	168	182	1	0	0	23.6	4.6	15.4	0	1	0	0	540	1	1	1
1	0	1	3	1191	8	80	40	243	247	1	0	0	21.9	4.9	10.7	1	1	0	0	2800	0	0	0
1	1	1	1	29107	58	636	30	168	192	1	1	1	19.8	4.8	9.8	0	1	0	0	990	0	0	1
1	0	0	4	552	7	177	29	227	231	1	0	1	20.1	2.9	10.7	1	1	0	0	1730	0	0	0
1	0	0	4	794	4	267	27	220	228	1	0	1	23.6	4.3	11	1	1	0	0	1750	0	0	1
1	0	0	4	286	1	35	36	258	259	1	0	0	24.8	1.7	9.5	1	1	0	0	3115	0	0	0
1	0	0	4	1116	7	16	22	234	234	1	0	1	22.7	7.3	18.2	1	1	0	0	1830	0	0	0
1	0	0	4	204.4	10	316	31	224	238	1	0	0	20.3	4.1	18.8	0	1	0	0	2040	0	0	1
1	1	0	2	10460	6	311	42	215	228	1	1	1	27.4	2.8	14.5	0	1	0	0	1960	0	0	0
1	0	0	4	496	2	13	27	224	225	1	0	0	21.5	3.8	14.6	1	1	0	0	1600	0	0	1
1	0	0	4	295	12	29	20	241	243	1	0	0	23.8	5.6	12.5	1	1	0	0	1990	0	0	0
1	0	0	4	1164	2	8	31	241	241	1	0	0	18.6	2.2	10.2	1	1	0	0	2410	0	0	0
1	0	0	4	2823	7	22	27	251	251	1	1	1	23	12.2	9.2	1	1	0	0	2850	0	0	0
1	0	0	4	1713	2	35	29	215	216	1	0	1	29.8	16.5	10.5	1	1	0	0	1510	0	0	1
1	0	1	3	471	2	44	23	231	233	1	1	0	20.8	3.4	10.2	1	1	0	0	1850	0	0	1
1	0	1	3	1591	2	40	30	254	255	1	1	0	23.8	2.3	7.6	0	1	0	0	3160	0	0	0
1	1	1	1	11480	9	22	29	247	248	1	1	0	25.6	5.5	11.1	1	1	0	0	2640	0	0	0
1	1	1	1	3939	9	293	25	176	189	1	1	1	23.9	5.6	11.2	0	0	1	0	910	0	0	1
1	0	1	3	2079	9	64	34	215	218	1	1	1	25.8	9.1	12.2	0	0	1	0	1910	0	0	1
1	0	0	4	1665	3	888	27	202	239	1	0	0	22.3	2.7	12.1	0	0	1	0	1570	0	0	0
1	0	0	4	139.1	6	126	31	211	226	1	1	1	17.8	2.1	12.2	1	0	1	0	1760	0	0	1
1	0	0	4	1117	10	12	25	240	240	1	0	1	30.2	7.6	11.97	1	0	1	0	1990	0	0	0
1	0	0	4	589.6	7	334	23	194	205	1	0	0	23.1	5.6	15.7	1	0	1	0	1190	0	0	1
1	0	0	4	842.3	8	438	29	187	204	1	1	1	26.7	20.6	11.8	1	0	1	0	1140	0	0	1
1	1	0	2	4341	14	635	35	175	201	1	0	1	21.2	2.8	9.7	0	0	1	0	990	0	0	1
1	1	0	2	3183	2	7	33	242	242	1	0	0	33.1	31.7	9.9	1	0	1	0	2310	0	0	0
1	1	1	1	9427	7	14	25	203	203	1	1	1	22.8	1.9	16.2	1	0	1	0	1220	0	0	1
1	0	0	4	177.8	4	25	37	212	213	1	1	1	24.7	13.8	10.5	0	0	1	0	1780	0	0	1
1	0	1	3	805.6	30	43	38	229	230	1	0	1	21.3	8.6	15.1	0	0	1	0	1850	0	0	1
1	0	0	4	196.4	2	159	19	247	254	1	0	0	21.2	3.6	10.44	1	0	1	0	1920	0	0	0
1	0	0	4	1889	2	108	40	189	193	1	0	1	27.2	9.7	9.2	0	0	1	0	880	1	1	1
1	0	0	4	2236	2	190	34	230	236	1	0	0	28.2	4.3	15.2	1	0	1	0	2000	0	0	0
1	1	1	1	30932	3	958	31	168	208	1	0	1	20.9	7.3	14.9	0	0	1	0	1300	1	0	1
1	1	0	2	3428	2	185	29	204	212	1	1	1	25.3	5	10.7	0	0	1	0	1440	1	0	1
1	0	0	4	1435	14	239	28	239	248	1	0	1	28.6	15.5	13.3	1	0	1	0	2160	0	0	0
1	0	0	4	1928	5	24	25	228	229	1	0	1	21.3	10.1	11.4	1	0	1	0	2240	0	0	1
1	0	0	4	784	2	40	26	256	258	1	1	1	24.7	10.5	14.2	0	0	1	0	2980	0	0	0
1	0	0	4	386	7	1008	31	196	238	1	1	1	39.6	13.3	14.3	0	0	1	0	2510	0	0	0
1	0	0	4	738	2	230	35	231	240	1	1	1	23.6	1.1	12.2	1	0	1	0	2210	0	0	0
1	0	0	4	1130	48	399	42	210	225	1	1	0	22.3	8.2	9.8	1	0	1	0	1770	0	0	1
1	1	0	2	10977	10	299	36	168	180	1	1	1	27.7	14.9	13.4	0	0	1	0	650	1	0	1
1	0	0	4	1031	7	325	40	222	235	1	1	1	26.8	14.3	13.8	0	0	1	0	2290	0	0	0
1	1	1	1	20599	142	325	40	235	235	1	1	1	26.8	12.6	49.5	0	0	1	0	2290	0	0	0
1	0	0	4	183	6	487	35	220	240	1	0	0	23.5	12	13.7	1	0	1	0	2520	0	0	1
1	0	0	4	2557	5	334	26	196	209	1	1	1	27.2	5.8	9	0	0	1	0	1240	0	0	1
1	0	0	4	638	1	7	27	238	239	1	0	0	23.5	3.6	11.8	1	0	1	0	2010	0	0	0
1	0	0	4	678	2	6	42	247	247	1	1	0	27.8	0.6	9.4	1	0	1	0	2230	0	0	0
1	1	1	1	16463	1	2	32	231	231	1	1	1	18.8	36.5	15.3	1	0	1	0	1620	0	0	0
1	0	0	4	1509	4	290	32	245	257	1	0	0	23.9	8.2	20.3	1	0	1	0	2720	0	0	0
1	0	0	4	474	3	26	40	244	245	1	0	0	21	6.3	12.5	0	0	1	0	2460	0	0	0
1	1	1	1	5237	1	77	30	189	192	1	1	1	20.2	1.8	6.8	1	0	1	0	1090	0	0	1
1	1	1	1	43071	2	43	37	226	228	1	0	0	25.2	26.9	20	1	0	1	0	1850	0	0	0
1	0	1	3	627.9	2	259	33	233	245	1	1	0	16.8	6.2	8.3	0	0	1	0	2140	0	0	0
1	0	0	4	316.8	28	143	39	227	232	1	1	1	30.1	12.7	16.8	0	0	1	0	1440	0	0	0
1	1	0	2	3103	16	71	26	235	237	1	0	1	26.7	0.6	10.4	1	0	1	0	2130	0	0	0
1	0	0	4	205	89	378	32	202	213	1	1	1	24.3	4.8	9.75	0	0	1	0	2000	0	0	1
1	0	0	4	908.1	40	354	40	189	198	1	0	1	24.2	14.9	14.69	0	0	1	0	1270	0	0	1
1	0	0	4	2200	9	386	28	224	239	1	1	0	24.4	11.3	12.46	0	0	1	0	1540	0	0	0
1	1	1	1	7178	3	64	32	172	175	1	1	1	41.5	8.6	15.5	1	0	1	0	880	0	0	1
1	0	0	4	2612	2	90	35	244	248	1	0	1	31.22	7.9	10.2	1	0	0	1	3080	0	0	0
1	1	1	1	50000	5	12	38	206	207	1	1	1	39.7	18.2	18.8	0	0	1	0	1500	1	0	1
1	1	1	1	17121	18	177	28	211	218	1	1	1	21.2	3.7	12.5	0	0	1	0	2280	0	0	0
1	0	0	4	1494	2	21	41	248	249	1	0	0	33.6	5.3	10.1	0	0	1	0	3070	0	0	0
1	1	0	2	7102	370	2	34	189	189	1	1	1	33.4	19.9	17.12	0	0	1	0	1040	0	0	1
1	0	1	3	142	48	383	26	242	254	1	0	1	24.1	4.3	11.8	1	0	1	0	2400	0	0	0
1	1	0	2	19655	5	812	36	168	200	1	0	1	19.6	5.8	8	0	0	1	0	880	0	0	0
1	0	1	3	802	8	155	28	214	218	1	1	1	34.8	4	15.5	0	0	1	0	1500	0	0	0
1	0	0	4	2000	14	327	39	232	245	1	0	0	23.2	3.8	10.6	0	0	1	0	2810	0	0	1
1	0	0	4	2914	16	1312	31	170	223	1	0	0	43.4	7	12.5	1	0	1	0	1880	0	0	1
1	0	0	4	2823	6	155	44	221	227	1	0	0	24.8	7.3	10.2	0	0	1	0	1950	0	0	0
1	1	0	2	4180	5	44	30	211	212	1	1	0	20.4	0.5	9.5	0	0	1	0	1550	0	0	1
1	0	0	4	513	1	34	30	192	194	1	0	1	19.4	1.5	11.4	1	0	1	0	1100	0	0	1
1	0	0	4	2662	42	75	30	231	232	1	0	1	19.7	2.5	10.8	1	0	1	0	2160	0	0	0
1	0	1	3	1490	4	12	49	239	239	1	1	0	34.6	9.6	8.24	0	0	1	0	2300	0	0	1
1	0	1	3	1745	1	30	32	222	223	1	1	0	24.1	6.8	11.4	1	0	1	0	1760	0	0	1
1	1	1	1	20119	1	4	37	174	174	1	1	1	19.3	3.7	17.9	0	0	1	0	650	0	0	1
1	1	1	1	42681	2	65	39	176	179	1	0	1	23.5	12.6	10.5	0	0	1	0	820	0	0	1
1	0	0	4	2435	3	300	38	225	238	1	1	0	24.6	7.8	4.1	1	0	1	0	1880	0	0	1
1	0	0	4	1140	1	217	24	207	216	1	1	1	19	3.4	12.7	0	0	1	0	1400	0	0	0
1	0	0	4	422	10	174	44	244	251	1	0	1	32.7	5.9	11.2	0	0	1	0	2560	0	0	0
1	0	1	3	269	6	8	33	247	247	1	0	1	18.9	8.4	9.3	0	0	1	0	2430	0	0	0
1	0	0	4	1363	3	126	28	243	248	1	1	1	21.6	7.7	9.2	1	0	1	0	2400	0	0	1
1	0	0	4	426	3	621	32	212	238	1	0	0	32	16	11.9	0	0	1	0	2110	0	0	0
1	0	0	4	5	2	118	37	211	216	1	1	1	22.1	7.5	13.3	0	0	1	0	1460	0	0	1
1	0	1	3	1843	4	39	31	251	253	1	1	1	17.7	16.8	10.1	0	0	1	0	2020	1	1	1
1	0	0	4	588	3	77	36	209	212	1	0	1	26	14.2	16.6	0	0	1	0	1740	0	0	1
1	0	0	4	1136	1	271	35	189	204	1	1	0	19	1.5	9	0	0	1	0	1320	0	0	1
1	0	1	3	853.1	3	27	18	258	259	0	0	0	18.2	0.6	6.2	1	1	0	0	2810	0	0	0
1	0	0	4	1776	7	12	24	242	242	0	0	0	22.8	9.8	14.1	1	1	0	0	2280	0	0	0
1	0	0	4	240.2	12	9	27	255	255	0	0	0	25.5	8.7	13.6	1	1	0	0	2720	0	0	0
1	0	1	3	1002	3	19	22	248	249	0	0	0	32.9	8.1	12.8	1	1	0	0	2630	0	0	0
1	0	0	4	451.6	2	10	30	235	235	0	0	0	26.3	2.3	11.95	1	1	0	0	1930	0	0	0
1	0	0	4	446.8	3	354	29	222	232	0	0	0	24.7	9.2	13.8	0	1	0	0	2390	0	0	1
1	0	0	4	1062	2	19	32	254	255	0	0	0	22.2	3.1	10.3	1	1	0	0	2840	0	0	0
1	0	0	4	666.5	6	49	42	242	244	0	0	0	23.5	3.6	11.7	1	1	0	0	2310	0	0	0
1	0	0	4	149.1	3	12	30	252	252	0	0	0	25.3	1.2	9.7	1	1	0	0	2520	0	0	0
1	0	0	4	138.5	2	5	32	242	242	0	0	0	33.7	0.6	26.2	0	1	0	0	2000	0	0	0
1	0	0	4	327.3	2	74	37	237	240	0	0	0	24.2	2.1	11.6	1	1	0	0	2110	0	0	0
1	1	0	2	3051	3	15	18	244	244	0	0	0	20.4	2.2	9.96	1	1	0	0	2370	0	0	0
1	0	0	4	255.8	7	122	27	241	246	0	0	0	21.9	7.7	11.9	1	1	0	0	2260	0	0	0
1	0	0	4	1483	2	23	36	236	237	0	0	0	36.1	11.1	9.8	0	1	0	0	2970	0	0	0
1	0	0	4	235.1	2	18	27	253	254	0	0	0	22.2	0.8	11.7	1	1	0	0	2840	0	0	0
1	0	0	4	349.8	7	15	33	255	255	0	0	0	28.3	1.9	9.7	0	1	0	0	2940	0	0	0
1	0	0	4	699	6	13	32	228	228	0	0	0	24.1	90.3	14.9	0	1	0	0	1760	0	0	1
1	0	0	4	1269	3	7	30	245	245	0	0	0	18.3	13.1	8.9	1	1	0	0	2310	0	0	0
1	0	0	4	1147	3	5	34	241	241	0	0	0	24	2	7.8	0	1	0	0	2670	0	0	1
1	0	0	4	548	3	7	26	246	246	0	0	0	21.4	5.2	11.1	1	1	0	0	2480	0	0	0
1	0	0	4	248	3	8	34	258	258	0	0	0	22.9	1.7	9.7	1	1	0	0	3320	0	0	0
1	0	0	4	193	13	27	35	249	251	0	0	0	29.1	3.6	10.6	1	1	0	0	2490	0	0	0
1	0	0	4	299	2	5	40	250	250	0	0	0	22.1	1.1	8	0	1	0	0	3030	0	0	0
1	0	0	4	1146	1	9	29	239	239	0	0	0	18	11.9	7.8	0	1	0	0	2030	0	0	1
1	0	0	4	189	12	337	31	218	230	0	0	0	24.6	4.5	12.6	0	1	0	0	2190	0	0	0
1	0	0	4	426	2	36	27	256	257	0	0	0	26.2	7.2	15.9	1	1	0	0	3340	0	0	0
1	0	0	4	680	2	9	36	243	243	0	0	0	26	6	8.6	0	1	0	0	2040	0	0	1
1	0	0	4	343	2	19	34	247	248	0	0	0	20	20.1	9.5	1	1	0	0	2270	0	0	0
1	0	0	4	795.4	19	346	43	218	235	0	0	0	33.8	10	18.9	0	1	0	0	2100	0	0	1
1	0	0	4	111	5	11	27	243	243	0	0	0	32.7	13.3	13.3	1	1	0	0	2100	0	0	0
1	0	0	4	1041	1	51	24	251	252	0	0	0	27.1	5.3	14.7	1	1	0	0	3180	0	0	0
1	0	0	4	634.2	1	6	33	250	250	0	0	0	20.4	6.8	15.2	1	1	0	0	2660	0	0	1
1	0	0	4	1157	4	25	34	246	247	0	0	0	18.5	4.3	13.3	0	1	0	0	2320	0	0	0
1	0	0	4	339.2	2	6	34	257	257	0	0	0	24.7	4.9	10.5	0	1	0	0	3240	0	0	0
1	0	0	4	995.9	26	67	30	221	223	0	0	0	30.1	3.5	9.82	1	1	0	0	2140	0	0	1
1	0	1	3	1084	3	5	27	248	248	0	0	0	32	3.3	14.5	1	1	0	0	1440	0	0	0
1	0	0	4	349.1	2	7	24	241	241	0	0	0	23	2.7	13.9	1	1	0	0	2530	0	0	0
1	0	1	3	920.8	2	4	31	255	255	0	0	0	26.8	4	18.3	0	1	0	0	2870	0	0	0
1	1	0	2	3229	3	22	43	248	249	0	0	0	25.1	4.7	10.7	0	1	0	0	3310	0	0	0
1	0	0	4	967	3	9	29	231	231	0	0	0	35.4	18.2	13.9	1	1	0	0	2070	0	0	1
1	0	0	4	312	4	69	26	249	251	0	0	0	41.1	19.2	13.5	1	1	0	0	2830	0	0	0
1	0	0	4	191	8	137	34	252	258	0	0	0	20.7	1.5	13.3	1	1	0	0	2410	0	0	0
1	0	0	4	1027	2	27	33	249	250	0	0	0	37	16	16.3	1	1	0	0	2710	0	0	0
1	0	0	4	497	5	245	34	203	213	0	0	0	48.4	8.1	11.9	1	1	0	0	1880	0	0	1
1	0	0	4	458	3	9	36	257	257	0	0	0	30.5	3.5	11.8	0	1	0	0	2400	0	0	0
1	0	0	4	198	4	47	33	230	232	0	0	0	18.6	1.3	13.3	0	1	0	0	2050	0	0	0
1	0	0	4	466	6	304	33	210	224	0	0	0	19.2	0.3	12.6	1	1	0	0	1500	0	0	1
1	0	0	4	900	3	8	39	253	253	0	0	0	28.6	10.5	12.9	0	1	0	0	2260	0	0	0
1	0	0	4	531	4	13	34	256	256	0	0	0	34.6	5.5	14.6	0	1	0	0	3130	0	0	0
1	0	0	4	534	7	18	30	257	257	0	0	0	18.7	2.8	15.4	1	1	0	0	2450	0	0	0
1	0	0	4	368	4	407	33	236	254	0	0	0	19.3	3	12.1	1	1	0	0	2170	0	0	0
1	0	0	4	382	4	29	34	239	240	0	0	0	20.5	2.8	9.4	1	1	0	0	2550	0	0	1
1	0	0	4	330	5	64	35	252	254	0	0	0	20.5	2	10.1	1	1	0	0	2800	0	0	0
1	0	0	4	1620	2	61	38	246	249	0	0	0	32.1	2	7.2	0	1	0	0	2900	0	0	0
1	0	1	3	1872	3	9	18	219	230	0	0	0	27.6	2.6	13.9	1	1	0	0	1660	0	0	0
1	0	0	4	1009	2	7	33	250	250	0	0	0	29.4	4	7.9	0	1	0	0	3250	0	0	0
1	0	0	4	235	9	244	29	247	257	0	0	1	27.9	7.1	10.4	0	1	0	0	3000	0	0	0
1	0	0	4	535	1	58	32	229	233	0	0	0	32.2	16.4	15	1	1	0	0	2200	0	0	1
1	0	0	4	236	11	28	28	247	248	0	0	0	25	4.1	10.9	1	1	0	0	2460	0	0	0
1	0	0	4	307	3	24	24	258	258	0	0	0	24.8	14.7	7.4	1	1	0	0	2450	0	0	0
1	0	0	4	178	3	14	19	228	228	0	0	0	19.4	0.7	13.1	1	1	0	0	2260	0	0	1
1	0	0	4	150	2	5	33	258	258	0	0	0	22.8	1.5	14.9	1	1	0	0	2360	0	0	0
1	0	0	4	378	5	18	25	244	245	0	0	0	27.5	3.1	11.6	1	1	0	0	2880	0	0	0
1	0	0	4	1049	3	7	31	241	241	0	0	0	28.1	16.7	16.7	1	1	0	0	2630	0	0	0
1	0	0	4	1618	2	5	31	255	255	0	0	0	19.8	6.6	14.5	0	1	0	0	2790	0	0	0
1	0	0	4	385	2	50	26	239	241	0	0	0	21.6	13.3	9.2	0	1	0	0	2020	0	0	1
1	0	0	4	596	5	98	38	227	230	0	0	0	27.1	0.8	8.4	0	1	0	0	1720	0	0	1
1	1	0	2	6664	4	1392	31	168	226	0	0	0	18.2	9.2	8.9	0	0	1	0	1460	0	0	1
1	0	0	4	491.5	140	200	28	250	259	0	0	0	20	8.8	17.4	1	0	1	0	2320	0	0	0
1	0	0	4	574.5	7	27	29	243	244	0	0	0	22.3	4.4	13.6	0	0	1	0	2370	0	0	1
1	0	0	4	502.1	3	45	28	242	243	0	0	0	27.6	4.5	17.9	1	0	0	1	2310	0	0	0
1	0	0	4	161.6	8	136	26	250	255	0	0	0	21.3	9.4	17.3	1	0	1	0	2530	0	0	0
1	0	0	4	629.9	1	2	19	251	251	0	0	0	19.5	6.6	12.8	1	0	1	0	2660	0	0	0
1	0	0	4	199.9	4	80	22	191	194	0	0	0	16.4	4.1	15.2	1	0	1	0	700	1	1	1
1	0	0	4	2505	96	299	38	203	212	0	0	0	20.5	2.2	15.9	1	0	1	0	1180	0	0	1
1	0	0	4	299.9	2	51	31	247	247	0	0	0	22.3	5.4	13.9	1	0	1	0	2620	0	0	0
1	0	0	4	639	4	20	32	244	244	0	0	0	25.4	3.7	10.3	1	0	1	0	2200	0	0	0
1	0	0	4	254	6	14	25	248	248	0	0	0	20.9	3.2	9.5	1	0	1	0	2770	0	0	0
1	0	0	4	626	4	5	27	230	230	0	0	0	24.6	2.2	15.4	1	0	1	0	2220	0	0	0
1	1	0	2	7481	16	2352	40	168	239	0	0	0	28.9	15.6	16	0	0	1	0	1880	0	0	1
1	0	0	4	948	30	849	28	174	207	0	0	0	25.9	1.9	9.2	0	0	1	0	1650	0	0	1
1	0	0	4	92.5	2	72	24	241	243	0	0	0	26.7	13.4	10.5	1	0	1	0	2620	0	0	0
1	0	0	4	571.9	10	395	30	222	238	0	0	0	32.6	4.6	16	0	0	1	0	2320	0	0	1
1	0	1	3	840.5	4	156	27	233	238	0	0	0	23.6	1.4	13.7	0	0	1	0	2970	0	0	0
1	0	0	4	190.5	4	116	28	242	247	0	0	0	28.1	18.3	7.5	1	0	1	0	1310	0	0	0
1	1	1	1	7011	12	60	32	188	190	0	0	0	22.2	1.3	7.9	0	0	1	0	1270	0	0	1
1	0	0	4	520.2	19	53	32	236	238	0	0	0	22.6	11	14.2	1	0	1	0	1950	0	0	0
1	0	0	4	278	2	130	21	216	221	0	0	0	28.1	7.5	15.6	1	0	1	0	1860	0	0	0
1	0	0	4	559	2	62	29	209	211	0	0	0	31.6	9.2	16.2	1	0	1	0	1380	0	0	1
1	0	0	4	358	3	830	32	203	238	0	0	0	21.1	4.6	14.9	0	0	1	0	1750	0	0	1
1	0	0	4	316	18	81	34	244	247	0	0	0	31.8	2.6	10.3	1	0	1	0	3180	0	0	0
1	0	0	4	798	22	49	47	250	252	0	0	0	28.8	4.4	13	0	0	1	0	2390	0	0	1
1	0	0	4	606	3	30	36	229	230	0	0	0	19.4	7.1	13	1	0	1	0	1950	0	0	0
1	0	0	4	885	5	995	25	196	238				25.3	2.6	7.7	0	1	0	0	1850	0	0	0
1	0	0	4	667	1	9	30	254	254				25.6	3.2	12.7	1	1	0	0	2470	0	0	0
1	0	0	4	887	3	34	41	253	254				20.6	4.1	7.7	0	1	0	0	3100	0	0	0
1	0	0	4	423	2	26	36	247	248				26.7	5.6	14.2	1	1	0	0	2310	0	0	0
1	0	0	4	723	3	75	36	241	244				28.2	1.9	10.7	0	0	1	0	2610	0	0	0
